# Supplementary material for: The Re-Identification of Previously Unidentifiable Clinical Non-Tuberculous Mycobacterial Isolates Shows Great Species Diversity and the Presence of Other Acid-Fast Genera
Source: Pathogens. 2022 Oct 7;11(10):1159. doi: 10.3390/pathogens11101159 (PMC9610484; doi:10.3390/pathogens11101159)
Supplement: Supplementary file 1 [file pathogens-11-01159-s001.zip]

Archive with 1 entries (1 files):
- pathogens-1891036-supplementary.pdf
